# Supplementary material for: Is serum hemoglobin level an independent prognostic factor for IgA nephropathy?: a systematic review and meta-analysis of observational cohort studies
Source: Ren Fail. 2023 Jan 30;45(1):2171885. doi: 10.1080/0886022X.2023.2171885 (PMC9888460; doi:10.1080/0886022X.2023.2171885)
Supplement: Supplemental Material [file IRNF_A_2171885_SM9743.zip]

Archive with 5 entries (5 files):
- IRNF 2171885/Supplementary file 2 NOS.pdf
- IRNF 2171885/Supplementary file 3.pdf
- IRNF 2171885/Supplementary file 4 Search strategy.pdf
- IRNF 2171885/Supplementary file 5 Funnel plots for publication bias.png
- IRNF 2171885/Supplementary_file_1_MOOSE new.pdf
